# Supplementary material for: Thiamethoxam-Induced Intergenerational Sublethal Effects on the Life History and Feeding Behavior of Rhopalosiphum padi
Source: Plants (Basel). 2024 Mar 17;13(6):865. doi: 10.3390/plants13060865 (PMC10975832; doi:10.3390/plants13060865)
Supplement: Supplementary file 1 [file plants-13-00865-s001.zip]

Archive with 1 entries (1 files):
- plants-2886892-supplementary.pdf
